# Supplementary material for: Arrayed CRISPRi and quantitative imaging describe the morphotypic landscape of essential mycobacterial genes
Source: eLife. 2020 Nov 6;9:e60083. doi: 10.7554/eLife.60083 (PMC7647400; doi:10.7554/eLife.60083)
Supplement: Supplementary file 2. [file elife-60083-supp2.csv.zip]

Archive with 1 entries (1 files):
- Supplementary File 2.csv
