# Supplementary material for: Arrayed CRISPRi and quantitative imaging describe the morphotypic landscape of essential mycobacterial genes
Source: eLife. 2020 Nov 6;9:e60083. doi: 10.7554/eLife.60083 (PMC7647400; doi:10.7554/eLife.60083)
Supplement: Supplementary file 2. [file elife-60083-supp2.csv.zip › Supplementary File 2.csv]

	msmegNumber	tbHomologue	geneName	TnCall_Msm	CRISPRiCall_Msm	TnCall_Mtb	bestGuideRatio	gbAnnotation	inOperon	operonSize	operonPosition	operonDescription	nextTSS
1	MSMEG_0001	Rv0002	dnaN	ES	ES	ES	-5.405633102	DNA polymerase III subunit beta	FALSE	1	1	NA	FALSE
2	MSMEG_0005	Rv0005	gyrB	ES	ES	ES	-5.298129031	DNA gyrase subunit B	TRUE	2	1	First Gene	FALSE
3	MSMEG_0006	Rv0006	gyrA	GD	ES	ES	-8.069676911	DNA gyrase subunit A	TRUE	2	2	Last Gene	TRUE
4	MSMEG_0028	Rv0014c	-	GD	ES	ES	-6.965784285	Catalytic domain of bacterial Serine/Threonine kinases, PknB and similar proteins	FALSE	1	1	NA	TRUE
5	MSMEG_0030	Rv0015c	pknA	ES	ES	ES	-3.942647199	Catalytic domain of bacterial Serine/Threonine kinases, PknB and similar proteins	FALSE	1	1	NA	TRUE
6	MSMEG_0250	Rv0206c	MmpL3	ES	ES	ESD	-7.20322609	Uncharacterized membrane protein YdfJ, MMPL/SSD domain [Function unknown]	FALSE	1	1	NA	TRUE
7	MSMEG_0317	Rv0227c	-	GD	ES	ES	-7.743420717	Protein of unknown function (DUF3068)	TRUE	2	1	First Gene	FALSE
8	MSMEG_0384	Rv0334	rfbA	ES	ES	ES	-4.906411032	glucose-1-phosphate thymidylyltransferase, short form	FALSE	1	1	NA	TRUE
9	MSMEG_0690	Rv0338c	-	GD	ES	ES	-3.020713916	Fe-S oxidoreductase [Energy production and conversion]	FALSE	1	1	NA	FALSE
10	MSMEG_0759	Rv0357c	purA	ES	ES	ES	-6.390228426	adenylosuccinate synthetase	FALSE	1	1	NA	FALSE
11	MSMEG_0880	Rv0440	groEL	ES	ES	ES	-7.749668341	chaperonin GroEL	FALSE	1	1	NA	FALSE
12	MSMEG_0903	Rv0462	lpdA	GD	ES	GD	-6.762815213	dihydrolipoamide dehydrogenase	TRUE	2	1	First Gene	FALSE
13	MSMEG_0928	Rv0482	murB	ES	ES	ES	-5.799532445	UDP-N-acetylenolpyruvoylglucosamine reductase	FALSE	1	1	NA	TRUE
14	MSMEG_0949	Rv0505c	-	NE	ES	NE	-4.823878927	Haloacid Dehalogenase-like Hydrolases	FALSE	1	1	NA	TRUE
15	MSMEG_0952	Rv0509	hemA	ES	ES	ES	-8.15010267	glutamyl-tRNA reductase	FALSE	1	1	NA	FALSE
16	MSMEG_0953	Rv0510	hemC	ES	ES	ES	-6.176104437	porphobilinogen deaminase	FALSE	1	1	NA	FALSE
17	MSMEG_0954	Rv0511	hemD	ES	ES	GD	-8.423578171	Uroporphyrinogen-III synthase [Coenzyme transport and metabolism]	FALSE	1	1	NA	FALSE
18	MSMEG_0956	Rv0512	hemB	ES	ES	ES	-6.698357406	delta-aminolevulinic acid dehydratase	FALSE	1	1	NA	FALSE
19	MSMEG_0969	Rv0524	hemL	ES	ES	ES	-7.218393711	glutamate-1-semialdehyde aminotransferase	FALSE	1	1	NA	FALSE
20	MSMEG_0972	Rv0527	-	NE	ES	ES	-2.840903892	Cytochrome c biogenesis protein CcdA [Energy production and conversion, Posttranslational modification, protein turnover, chaperones]	FALSE	1	1	NA	FALSE
21	MSMEG_0973	Rv0528	-	NE	ES	ES	-3.014846717	Cytochrome c biogenesis protein ResB [Energy production and conversion, Posttranslational modification, protein turnover, chaperones]	FALSE	1	1	NA	TRUE
22	MSMEG_0974	Rv0529	ccsB	NE	ES	ES	-3.064048287	cytochrome c-type biogenesis protein CcsB	FALSE	1	1	NA	TRUE
23	MSMEG_0988	Rv0534c	menA	NE	ES	ES	-5.45277365	1,4-dihydroxy-2-naphthoate octaprenyltransferase	FALSE	1	1	NA	TRUE
24	MSMEG_1075	Rv0548c	menB	NE	ES	ES	-5.010303702	naphthoate synthase	FALSE	1	1	NA	TRUE
25	MSMEG_1109	Rv0555	-	GD	ES	ES	-6.16274582	2-succinyl-5-enolpyruvyl-6-hydroxy-3-cyclohexene-1- carboxylate synthase	FALSE	1	1	NA	FALSE
26	MSMEG_1115	Rv0558	ubiE	NE	ES	ES	-4.35546542	ubiquinone/menaquinone biosynthesis methyltransferase	FALSE	1	1	NA	TRUE
27	MSMEG_1133	Rv0989c	-	ES	ES	NE	-6.742275748	Geranylgeranyl pyrophosphate synthase [Coenzyme transport and metabolism]	FALSE	1	1	NA	TRUE
28	MSMEG_1344	Rv0638	secE	GD	ES	ES	-9.124224727	preprotein translocase subunit SecE	TRUE	2	1	First Gene	FALSE
29	MSMEG_1345	Rv0639	nusG	GD	ES	ES	-7.721851109	transcription antitermination protein NusG	TRUE	2	2	Last Gene	TRUE
30	MSMEG_1346	Rv0640	rplK	GD	ES	NE	-6.829066503	50S ribosomal protein L11	FALSE	1	1	NA	TRUE
31	MSMEG_1347	Rv0641	rplA	GD	ES	ES	-5.266939527	50S ribosomal protein L1	FALSE	1	1	NA	FALSE
32	MSMEG_1367	Rv0667	rpoB	ES	ES	ES	-7.66013855	DNA-directed RNA polymerase subunit beta	FALSE	1	1	NA	FALSE
33	MSMEG_1368	Rv0668	rpoC	ES	ES	ES	-8.528102429	DNA-directed RNA polymerase subunit beta'	FALSE	1	1	NA	TRUE
34	MSMEG_1398	Rv0682	rpsL	ES	ES	ES	-5.637986925	30S ribosomal protein S12	TRUE	2	1	First Gene	FALSE
35	MSMEG_1399	Rv0683	rpsG	ES	ES	ES	-8.267676241	30S ribosomal protein S7	TRUE	2	2	Last Gene	FALSE
36	MSMEG_1401	Rv0685	tuf	ES	ES	ES	-7.152386258	elongation factor Tu	FALSE	1	1	NA	TRUE
37	MSMEG_1436	Rv0701	rplC	ES	ES	ES	-9.074997725	50S ribosomal protein L3	FALSE	1	1	NA	FALSE
38	MSMEG_1437	Rv0702	rplD	ES	ES	ES	-7.896816753	50S ribosomal protein L4	FALSE	1	1	NA	TRUE
39	MSMEG_1438	Rv0703	rplW	ES	ES	ES	-6.810828662	50S ribosomal protein L23	FALSE	1	1	NA	FALSE
40	MSMEG_1439	Rv0704	rplB	ES	ES	ES	-9.064203842	50S ribosomal protein L2	FALSE	1	1	NA	TRUE
41	MSMEG_1440	Rv0705	rpsS	ES	ES	ES	-7.737446921	30S ribosomal protein S19	TRUE	2	1	First Gene	FALSE
42	MSMEG_1441	Rv0706	-	ES	ES	ES	-5.977005098	50S ribosomal protein L22	TRUE	2	2	Last Gene	TRUE
43	MSMEG_1442	Rv0707	rpsC	ES	ES	ES	-7.6883902	30S ribosomal protein S3	TRUE	2	1	First Gene	FALSE
44	MSMEG_1443	Rv0708	rplP	ES	ES	ES	-3.96715197	50S ribosomal protein L16	TRUE	2	2	Last Gene	TRUE
45	MSMEG_1444	Rv0709	rpmC	ES	ES	GD	-6.145921959	50S ribosomal protein L29	TRUE	2	1	First Gene	FALSE
46	MSMEG_1445	Rv0710	-	ES	ES	ES	-3.234995068	30S ribosomal protein S17	TRUE	2	2	Last Gene	TRUE
47	MSMEG_1465	Rv0714	rplN	GD	ES	ES	-8.459964334	50S ribosomal protein L14	FALSE	1	1	NA	TRUE
48	MSMEG_1466	Rv0715	rplX	GD	ES	ES	-6.343050048	50S ribosomal protein L24	TRUE	2	1	First Gene	FALSE
49	MSMEG_1467	Rv0716	rplE	GD	ES	ES	-6.413610739	50S ribosomal protein L5	TRUE	2	2	Last Gene	TRUE
50	MSMEG_1469	Rv0718	rpsH	GD	ES	ES	-7.165510018	30S ribosomal protein S8	FALSE	1	1	NA	TRUE
51	MSMEG_1470	Rv0719	rplF	ES	ES	ES	-9.030694721	50S ribosomal protein L6	FALSE	1	1	NA	TRUE
52	MSMEG_1471	Rv0720	rplR	ES	ES	ES	-8.141391916	50S ribosomal protein L18	FALSE	1	1	NA	TRUE
53	MSMEG_1472	Rv0721	rpsE	ES	ES	ES	-7.282981332	30S ribosomal protein S5	FALSE	1	1	NA	TRUE
54	MSMEG_1474	Rv0723	rplO	ES	ES	Uncertain	-7.991521846	50S ribosomal protein L15	TRUE	2	2	Last Gene	TRUE
55	MSMEG_1483	Rv0732	secY	ES	ES	ES	-6.301002256	preprotein translocase subunit SecY	TRUE	3	1	First Gene	FALSE
56	MSMEG_1512	Rv3464	rfbB	ES	ES	ES	-4.004868642	dTDP-D-glucose 4,6-dehydratase [Cell wall/membrane/envelope biogenesis]	TRUE	2	1	First Gene	FALSE
57	MSMEG_1519	Rv3462c	infA	NE	ES	GD	-4.252714877	translation initiation factor IF-1	FALSE	1	1	NA	TRUE
58	MSMEG_1521	Rv3460c	rpsM	GD	ES	ES	-5.821888755	30S ribosomal protein S13	FALSE	1	1	NA	TRUE
59	MSMEG_1522	Rv3459c	rpsK	GD	ES	Uncertain	-7.446511667	30S ribosomal protein S11	FALSE	1	1	NA	TRUE
60	MSMEG_1523	Rv3458c	rpsD	GD	ES	ES	-7.664960273	30S ribosomal protein S4	FALSE	1	1	NA	TRUE
61	MSMEG_1524	Rv3457c	rpoA	GD	ES	ES	-7.66474582	DNA-directed RNA polymerase subunit alpha	FALSE	1	1	NA	TRUE
62	MSMEG_1556	Rv3443c	rplM	ES	ES	ES	-7.181698911	50S ribosomal protein L13	FALSE	1	1	NA	TRUE
63	MSMEG_1557	Rv3442c	rpsI	ES	ES	ES	-6.690137693	30S ribosomal protein S9	FALSE	1	1	NA	TRUE
64	MSMEG_1568	Rv3436c	glmS	ES	ES	ES	-7.170525999	glucosamine--fructose-6-phosphate aminotransferase	FALSE	1	1	NA	FALSE
65	MSMEG_1582	Rv3418c	groES	ES	ES	ES	-8.829310478	co-chaperonin GroES	FALSE	1	1	NA	TRUE
66	MSMEG_1602	Rv3411c	guaB	ES	ES	ES	-8.445511528	inosine 5'-monophosphate dehydrogenase	FALSE	1	1	NA	TRUE
67	MSMEG_1610	Rv3396c	guaA	NE	ES	ES	-8.897905945	GMP synthase	FALSE	1	1	NA	FALSE
68	MSMEG_1657	Rv3336c	trpS	ES	ES	ES	-4.453303451	tryptophanyl-tRNA synthetase	TRUE	2	1	First Gene	FALSE
69	MSMEG_1670	Rv3318	sdhA	ES	ES	NE	-8.477717798	succinate dehydrogenase flavoprotein subunit	TRUE	4	3	Middle Gene	FALSE
70	MSMEG_1671	Rv3317	-	ES	ES	NE	-8.506129031	Succinate:quinone oxidoreductase (SQR) Type A subfamily, Succinate dehydrogenase D (SdhD)-like subunit	TRUE	4	2	Middle Gene	FALSE
71	MSMEG_1672	Rv3316	sdhC	ES	ES	NE	-8.068299405	Succinate:quinone oxidoreductase (SQR) Type A subfamily, Succinate dehydrogenase C (SdhC)-like subunit	TRUE	4	1	First Gene	FALSE
72	MSMEG_1807	Rv3285	-	ES	ES	ES	-8.448488033	Acetyl/propionyl-CoA carboxylase, alpha subunit [Lipid transport and metabolism]	FALSE	1	1	NA	TRUE
73	MSMEG_1812	Rv3281	-	NE	ES	ES	-8.511831703	Acyl-CoA carboxylase epsilon subunit	FALSE	1	1	NA	FALSE
74	MSMEG_1813	Rv3280	-	ES	ES	ES	-8.999098034	Acetyl-CoA carboxylase, carboxyltransferase component [Lipid transport and metabolism]	FALSE	1	1	NA	TRUE
75	MSMEG_1819	Rv3276c	purK	ES	ES	GD	-6.180888145	Phosphoribosylaminoimidazole carboxylase (NCAIR synthetase) [Nucleotide transport and metabolism]	TRUE	2	1	First Gene	FALSE
76	MSMEG_1826	Rv3265c	-	GD	ES	ES	-7.025172228	Glycosyltransferase, GT2 family [Carbohydrate transport and metabolism]	FALSE	1	1	NA	TRUE
77	MSMEG_1834	Rv3257c	manB	ES	ES	ES	-7.483976963	phosphomannomutase/phosphoglucomutase	TRUE	2	1	First Gene	FALSE
78	MSMEG_1836	Rv3255c	manA	ES	ES	ES	-4.084693213	Mannose-6-phosphate isomerase, class I [Carbohydrate transport and metabolism]	FALSE	1	1	NA	TRUE
79	MSMEG_1881	Rv3240c	secA	ES	ES	ESD	-8.441325776	preprotein translocase subunit SecA	FALSE	1	1	NA	TRUE
80	MSMEG_1890	Rv3227	aroA	NE	ES	ES	-8.516172776	3-phosphoshikimate 1-carboxyvinyltransferase	TRUE	2	1	First Gene	FALSE
81	MSMEG_2086	Rv3105c	prfB	ES	ES	ES	-6.768316676	peptide chain release factor 2	FALSE	1	1	NA	TRUE
82	MSMEG_2365	Rv3011c	gatA	ES	ES	ES	-7.193081765	aspartyl/glutamyl-tRNA amidotransferase subunit A	TRUE	2	2	Last Gene	TRUE
83	MSMEG_2367	Rv3009c	gatB	ES	ES	ES	-7.476462699	aspartyl/glutamyl-tRNA amidotransferase subunit B	FALSE	1	1	NA	TRUE
84	MSMEG_2372	Rv3003c	ilvB	ES	ES	ES	-5.915561275	acetolactate synthase 1 catalytic subunit	FALSE	1	1	NA	TRUE
85	MSMEG_2373	Rv3002c	ilvH	ES	ES	NE	-3.967989021	acetolactate synthase 3 regulatory subunit	FALSE	1	1	NA	TRUE
86	MSMEG_2374	Rv3001c	ilvC	ES	ES	ES	-8.584774638	ketol-acid reductoisomerase	FALSE	1	1	NA	TRUE
87	MSMEG_2378	Rv2996c	serA	GD	ES	ES	-8.19451064	D-3-phosphoglycerate dehydrogenase	TRUE	2	1	First Gene	FALSE
88	MSMEG_2379	Rv2995c	leuB	GD	ES	ES	-8.04537744	3-isopropylmalate dehydrogenase	TRUE	2	2	Last Gene	TRUE
89	MSMEG_2383	Rv2992c	gltX	ES	ES	ES	-9.103654993	glutamyl-tRNA synthetase	TRUE	2	2	Last Gene	TRUE
90	MSMEG_2388	Rv2987c	leuD	NE	ES	GD	-5.597811018	isopropylmalate isomerase small subunit	TRUE	2	2	Last Gene	TRUE
91	MSMEG_2410	Rv2969c	-	ES	ES	ES	-7.954836074	Protein-disulfide isomerase [Posttranslational modification, protein turnover, chaperones]	FALSE	1	1	NA	FALSE
92	MSMEG_2411	Rv2968c	-	ES	ES	ES	-5.638354372	Vitamin K epoxide reductase family in bacteria	FALSE	1	1	NA	TRUE
93	MSMEG_2435	Rv2909c	rpsP	NE	ES	GD	-7.322559136	30S ribosomal protein S16	TRUE	4	1	First Gene	FALSE
94	MSMEG_2438	Rv2906c	trmD	NE	ES	GD	-3.931706808	tRNA (guanine-N(1)-)-methyltransferase	TRUE	4	4	Last Gene	TRUE
95	MSMEG_2440	Rv2904c	rplS	NE	ES	NE	-7.084702108	50S ribosomal protein L19	FALSE	1	1	NA	FALSE
96	MSMEG_2441	Rv2903c	lepB	ES	ES	ES	-5.196789836	signal peptidase I, bacterial type	FALSE	1	1	NA	TRUE
97	MSMEG_2519	Rv2890c	rpsB	ES	ES	ES	-7.534730861	30S ribosomal protein S2	FALSE	1	1	NA	TRUE
98	MSMEG_2540	Rv2883c	pyrH	ES	ES	ES	-4.740243942	UMP kinase (UMPK)-Ec, the microbial/chloroplast uridine monophosphate kinase (uridylate kinase) enzyme that catalyzes UMP phosphorylation and plays a key role in pyrimidine nucleotide biosynthesis	FALSE	1	1	NA	TRUE
99	MSMEG_2543	Rv2881c	cdsA	NE	ES	ES	-7.416164165	Cytidylyltransferase family	FALSE	1	1	NA	TRUE
100	MSMEG_2578	Rv2870c	dxr	ES	ES	ES	-4.319009979	1-deoxy-D-xylulose 5-phosphate reductoisomerase	FALSE	1	1	NA	TRUE
101	MSMEG_2613	Rv2852c	mqo	ES	ES	NE	-5.794554589	malate:quinone-oxidoreductase	FALSE	1	1	NA	FALSE
102	MSMEG_2618	Rv2847c	cobA	NE	ES	GD	-4.599311844	Uroporphyrin-III C-methyltransferase (S-Adenosyl-L-methionine:uroporphyrinogen III methyltransferase, SUMT)	FALSE	1	1	NA	FALSE
103	MSMEG_2621	Rv2845c	proS	ES	ES	ES	-7.120082322	prolyl-tRNA synthetase	FALSE	1	1	NA	TRUE
104	MSMEG_2625	Rv2841c	nusA	ES	ES	ES	-6.61592373	transcription elongation factor NusA	FALSE	1	1	NA	FALSE
105	MSMEG_2628	Rv2839c	infB	ES	ES	ES	-3.973793468	translation initiation factor IF-2	FALSE	1	1	NA	FALSE
106	MSMEG_2653	Rv2786c	ribF	NE	ES	ES	-7.376426116	bifunctional riboflavin kinase/FMN adenylyltransferase	FALSE	1	1	NA	TRUE
107	MSMEG_2656	Rv2783c	gpsI	ES	ES	ES	-7.366754705	Polyribonucleotide nucleotidyltransferase, RNA binding domain	FALSE	1	1	NA	TRUE
108	MSMEG_2670	Rv2764c	thyA	ES	ES	GD	-8.943774847	thymidylate synthase	TRUE	2	1	First Gene	FALSE
109	MSMEG_2684	Rv2753c	dapA	ES	ES	ES	-2.82358555	dihydrodipicolinate synthase	FALSE	1	1	NA	FALSE
110	MSMEG_2690	Rv2748c	-	GD	ES	ES	-7.593503172	DNA segregation ATPase FtsK/SpoIIIE and related proteins [Cell cycle control, cell division, chromosome partitioning]	FALSE	1	1	NA	TRUE
111	MSMEG_2758	Rv2703	-	ES	ES	ES	-8.396776011	RNA polymerase sigma factor	FALSE	1	1	NA	TRUE
112	MSMEG_2776	Rv2682c	dxs	ES	ES	ES	-7.883277751	Deoxyxylulose-5-phosphate synthase [Coenzyme transport and metabolism, Lipid transport and metabolism]	FALSE	1	1	NA	TRUE
113	MSMEG_2780	Rv2678c	hemE	GD	ES	ES	-7.751209288	uroporphyrinogen decarboxylase	TRUE	2	1	First Gene	FALSE
114	MSMEG_2782	Rv2676c	-	GD	ES	ES	-7.321184106	Chlorite dismutase [Inorganic ion transport and metabolism]	FALSE	1	1	NA	TRUE
115	MSMEG_2931	Rv2614c	thrS	ES	ES	ES	-7.925049965	threonyl-tRNA synthetase	FALSE	1	1	NA	TRUE
116	MSMEG_2934	Rv2611c	-	NE	ES	ES	-5.645223687	lipid A biosynthesis lauroyl acyltransferase	FALSE	1	1	NA	FALSE
117	MSMEG_2935	Rv2610c	-	ES	ES	ES	-3.343158127	This family is most closely related to the GT1 family of glycosyltransferases and named after YqgM in Bacillus licheniformis about which little is known. Glycosyltransferases catalyze the transfer of sugar moieties from activated donor molecules to...	FALSE	1	1	NA	TRUE
118	MSMEG_2961	Rv2587c	secD	ES	ES	ES	-4.840412701	preprotein translocase subunit SecD	FALSE	1	1	NA	FALSE
119	MSMEG_2962	Rv2586c	secF	ES	ES	ESD	-4.518613727	preprotein translocase subunit SecF	FALSE	1	1	NA	FALSE
120	MSMEG_2976	Rv2580c	hisS	ES	ES	ES	-7.553130072	histidyl-tRNA synthetase	FALSE	1	1	NA	FALSE
121	MSMEG_3003	Rv2572c	aspS	ES	ES	ES	-8.257906365	aspartyl-tRNA synthetase	FALSE	1	1	NA	FALSE
122	MSMEG_3025	Rv2555c	alaS	ES	ES	ES	-7.70085582	alanyl-tRNA synthetase	FALSE	1	1	NA	FALSE
123	MSMEG_3030	Rv2540c	aroC	GD	ES	ES	-10.18202184	chorismate synthase	FALSE	1	1	NA	FALSE
124	MSMEG_3031	Rv2539c	aroK	GD	ES	ES	-5.710944155	shikimate kinase	FALSE	1	1	NA	TRUE
125	MSMEG_3046	Rv1383	carA	ES	ES	ES	-6.947315492	carbamoyl phosphate synthase small subunit	FALSE	1	1	NA	FALSE
126	MSMEG_3047	Rv1384	carB	ES	ES	ES	-6.888012585	carbamoyl phosphate synthase large subunit	FALSE	1	1	NA	FALSE
127	MSMEG_3048	Rv1385	pyrF	ES	ES	ES	-6.871720462	orotidine 5'-phosphate decarboxylase	FALSE	1	1	NA	TRUE
128	MSMEG_3051	Rv1389	gmk	NE	ES	ES	-8.640642617	guanylate kinase	TRUE	2	2	Last Gene	TRUE
129	MSMEG_3053	Rv1390	rpoZ	NE	ES	ES	-7.406757738	DNA-directed RNA polymerase, omega subunit	TRUE	2	1	First Gene	FALSE
130	MSMEG_3054	Rv1391	coaBC	NE	ES	ES	-5.892007757	bifunctional phosphopantothenoylcysteine decarboxylase/phosphopantothenate synthase	TRUE	2	2	Last Gene	TRUE
131	MSMEG_3055	Rv1392	metK	ES	ES	ES	-7.700079142	S-adenosylmethionine synthetase	FALSE	1	1	NA	TRUE
132	MSMEG_3061	Rv1402	priA	ES	ES	ES	-3.1183973	primosome assembly protein PriA	FALSE	1	1	NA	TRUE
133	MSMEG_3066	Rv1408	rpe	ES	ES	GD	-8.787249608	ribulose-phosphate 3-epimerase	TRUE	2	1	First Gene	FALSE
134	MSMEG_3067	Rv1409	ribD	ES	ES	ES	-5.53406044	MafB19-like deaminase	TRUE	2	2	Last Gene	TRUE
135	MSMEG_3072	Rv1415	-	ES	ES	ES	-5.967445313	bifunctional 3,4-dihydroxy-2-butanone 4-phosphate synthase/GTP cyclohydrolase II protein	FALSE	1	1	NA	FALSE
136	MSMEG_3081	Rv1423	-	NE	ES	ES	-7.248766734	DNA-binding protein WhiA	FALSE	1	1	NA	TRUE
137	MSMEG_3084	Rv1436	gap	ES	ES	GD	-3.526109969	Glyceraldehyde-3-phosphate dehydrogenase/erythrose-4-phosphate dehydrogenase [Carbohydrate transport and metabolism]	FALSE	1	1	NA	TRUE
138	MSMEG_3103	Rv1449c	tkt	ES	ES	ES	-4.705149996	Transketolase [Carbohydrate transport and metabolism]	FALSE	1	1	NA	TRUE
139	MSMEG_3123	Rv1461	sufD	ES	ES	ES	-7.415065677	Uncharacterized protein family (UPF0051)	TRUE	2	2	Last Gene	FALSE
140	MSMEG_3124	Rv1463	sufC	ES	ES	ES	-7.464087882	FeS assembly ATPase SufC	FALSE	1	1	NA	FALSE
141	MSMEG_3125	Rv1464	-	ES	ES	ES	-7.409051439	cysteine desulfurases, SufSfamily	FALSE	1	1	NA	FALSE
142	MSMEG_3143	Rv1475c	acnA	ES	ES	ES	-8.249445341	aconitate hydratase	FALSE	1	1	NA	FALSE
143	MSMEG_3150	Rv1483	fabG	ES	ES	ES	-7.159669547	beta-Keto acyl carrier protein reductase (BKR), involved in Type II FAS, classical (c) SDRs	FALSE	1	1	NA	FALSE
144	MSMEG_3151	Rv1484	-	ES	ES	ES	-6.827310944	enoyl-(acyl carrier protein) reductase	FALSE	1	1	NA	FALSE
145	MSMEG_3152	Rv1485	hemH	ES	ES	ES	-4.518486724	ferrochelatase	FALSE	1	1	NA	FALSE
146	MSMEG_3169	Rv1536	ileS	ES	ES	ES	-8.362513723	isoleucyl-tRNA synthetase	FALSE	1	1	NA	FALSE
147	MSMEG_3178	Rv1547	dnaE	ES	ES	ES	-8.078048655	DNA polymerase III subunit alpha	FALSE	1	1	NA	TRUE
148	MSMEG_3205	Rv1599	hisD	ES	ES	ES	-4.173780922	bifunctional histidinal dehydrogenase/ histidinol dehydrogenase	FALSE	1	1	NA	FALSE
149	MSMEG_3206	Rv1600	hisC	ES	ES	ES	-8.15192983	histidinol-phosphate aminotransferase	FALSE	1	1	NA	FALSE
150	MSMEG_3207	Rv1601	hisB	ES	ES	ES	-6.833775608	imidazoleglycerol-phosphate dehydratase	FALSE	1	1	NA	FALSE
151	MSMEG_3208	Rv1602	hisH	ES	ES	ES	-8.518259729	imidazole glycerol phosphate synthase subunit HisH	FALSE	1	1	NA	FALSE
152	MSMEG_3209	Rv1603	-	ES	ES	ES	-4.134303095	phosphoribosyl isomerase A	FALSE	1	1	NA	FALSE
153	MSMEG_3211	Rv1605	hisF	ES	ES	ES	-3.6749401	imidazole glycerol phosphate synthase subunit HisF	FALSE	1	1	NA	FALSE
154	MSMEG_3212	Rv1606	hisI	ES	ES	ES	-3.49715842	phosphoribosyl-AMP cyclohydrolase	FALSE	1	1	NA	FALSE
155	MSMEG_3213	Rv3263	-	ES	ES	NE	-7.725741157	Adenine-specific DNA methylase [Replication, recombination and repair]	FALSE	1	1	NA	FALSE
156	MSMEG_3219	Rv1611	trpC	ES	ES	ES	-8.280417535	indole-3-glycerol-phosphate synthase	FALSE	1	1	NA	FALSE
157	MSMEG_3220	Rv1612	trpB	ES	ES	ES	-7.475814479	tryptophan synthase subunit beta	FALSE	1	1	NA	FALSE
158	MSMEG_3221	Rv1613	trpA	ES	ES	ES	-8.119926751	tryptophan synthase subunit alpha	FALSE	1	1	NA	FALSE
159	MSMEG_3621	Rv1854c	ndh	ES	ES	GD	-8.549053029	NADH dehydrogenase, FAD-containing subunit [Energy production and conversion]	FALSE	1	1	NA	TRUE
160	MSMEG_3652	Rv1822	-	NE	ES	ES	-5.403463905	Phosphatidylglycerophosphate synthase [Lipid transport and metabolism]	FALSE	1	1	NA	FALSE
161	MSMEG_3738	Rv1713	engA	ES	ES	ES	-8.02308898	GTP-binding protein Der	FALSE	1	1	NA	TRUE
162	MSMEG_3739	Rv1712	cmk	ES	ES	GD	-5.700445313	cytidylate kinase	FALSE	1	1	NA	FALSE
163	MSMEG_3746	Rv1699	pyrG	ES	ES	ES	-6.547619483	CTP synthetase	FALSE	1	1	NA	FALSE
164	MSMEG_3758	Rv1689	tyrS	ES	ES	ES	-8.256774803	tyrosyl-tRNA synthetase	FALSE	1	1	NA	TRUE
165	MSMEG_3769	Rv1659	argH	GD	ES	ES	-8.664198369	Argininosuccinate lyase [Amino acid transport and metabolism]	FALSE	1	1	NA	TRUE
166	MSMEG_3770	Rv1658	argG	GD	ES	ES	-7.104231809	Arginosuccinate synthase	FALSE	1	1	NA	FALSE
167	MSMEG_3772	Rv1656	argF	GD	ES	ES	-5.324900536	ornithine carbamoyltransferase	FALSE	1	1	NA	FALSE
168	MSMEG_3775	Rv1653	argJ	GD	ES	ES	-3.57420278	bifunctional ornithine acetyltransferase/N-acetylglutamate synthase protein	FALSE	1	1	NA	TRUE
169	MSMEG_3776	Rv1652	argC	GD	ES	ES	-8.541328977	N-acetyl-gamma-glutamyl-phosphate reductase, common form	FALSE	1	1	NA	TRUE
170	MSMEG_3777	Rv1650	pheT	ES	ES	ES	-6.586554598	phenylalanyl-tRNA synthetase subunit beta	TRUE	2	2	Last Gene	TRUE
171	MSMEG_3778	Rv1649	pheS	ES	ES	ES	-8.899236064	phenylalanyl-tRNA synthetase subunit alpha	TRUE	2	1	First Gene	FALSE
172	MSMEG_3791	Rv1643	rplT	ES	ES	ES	-4.995098894	50S ribosomal protein L20	TRUE	2	1	First Gene	FALSE
173	MSMEG_3793	Rv1641	infC	ES	ES	ES	-9.062531903	translation initiation factor IF-3	FALSE	1	1	NA	TRUE
174	MSMEG_3833	Rv1630	rpsA	ES	ES	ES	-7.952333566	30S ribosomal protein S1	FALSE	1	1	NA	TRUE
175	MSMEG_3858	Rv2050	-	ES	ES	GD	-3.025356103	RNA polymerase-binding protein	FALSE	1	1	NA	FALSE
176	MSMEG_3886	Rv2093c	tatC	NE	ES	GD	-2.984920291	Sec-independent protein secretion pathway component TatC [Intracellular trafficking, secretion, and vesicular transport]	FALSE	1	1	NA	FALSE
177	MSMEG_4180	Rv2121c	hisG	ES	ES	ES	-9.653901965	ATP phosphoribosyltransferase	FALSE	1	1	NA	TRUE
178	MSMEG_4185	Rv2124c	metH	ES	ES	NE	-7.164172999	5-methyltetrahydrofolate--homocysteine methyltransferase	FALSE	1	1	NA	TRUE
179	MSMEG_4198	Rv2139	pyrD	ES	ES	ES	-6.095354823	dihydroorotate dehydrogenase 2	TRUE	2	2	Last Gene	TRUE
180	MSMEG_4217	Rv2145c	-	NE	ES	ES	-8.031384168	Cell division septum initiation DivIVA, interacts with FtsZ, MinD and other proteins [Cell cycle control, cell division, chromosome partitioning]	FALSE	1	1	NA	TRUE
181	MSMEG_4219	Rv2147c	-	ES	ES	ES	-6.486794807	FtsZ-interacting cell division protein YlmF [Cell cycle control, cell division, chromosome partitioning]	FALSE	1	1	NA	TRUE
182	MSMEG_4222	Rv2150c	ftsZ	ES	ES	ES	-9.366977836	cell division protein FtsZ	FALSE	1	1	NA	FALSE
183	MSMEG_4226	Rv2152c	murC	ES	ES	ES	-8.81528722	UDP-N-acetylmuramate--L-alanine ligase	FALSE	1	1	NA	TRUE
184	MSMEG_4227	Rv2153c	murG	ES	ES	ES	-8.428224829	undecaprenyldiphospho-muramoylpentapeptide beta-N- acetylglucosaminyltransferase	FALSE	1	1	NA	TRUE
185	MSMEG_4228	Rv2154c	ftsW	ES	ES	ESD	-6.475859257	cell division protein FtsW	FALSE	1	1	NA	FALSE
186	MSMEG_4229	Rv2155c	murD	ES	ES	ES	-8.381326639	UDP-N-acetylmuramoyl-L-alanyl-D-glutamate synthetase	FALSE	1	1	NA	TRUE
187	MSMEG_4230	Rv2156c	mraY	ES	ES	ES	-8.371994393	phospho-N-acetylmuramoyl-pentapeptide-transferase	FALSE	1	1	NA	FALSE
188	MSMEG_4231	Rv2157c	murF	ES	ES	ES	-7.371558863	UDP-N-acetylmuramoyl-tripeptide--D-alanyl-D-alanine ligase	FALSE	1	1	NA	TRUE
189	MSMEG_4232	Rv2158c	murE	ES	ES	ES	-7.783718558	UDP-N-acetylmuramyl-tripeptide synthetase	FALSE	1	1	NA	FALSE
190	MSMEG_4234	Rv2164c	ftsL	ES	ES	GD	-7.516015147	NA	FALSE	1	1	NA	FALSE
191	MSMEG_4248	Rv2182c	-	NE	ES	ES	-4.031652094	Lysophospholipid Acyltransferases (LPLATs) of Glycerophospholipid Biosynthesis: AGPAT-like	FALSE	1	1	NA	TRUE
192	MSMEG_4253	Rv2188c	-	ES	ES	ES	-4.96253767	This family is most closely related to the GT1 family of glycosyltransferases and named after YqgM in Bacillus licheniformis about which little is known. Glycosyltransferases catalyze the transfer of sugar moieties from activated donor molecules to...	FALSE	1	1	NA	TRUE
193	MSMEG_4258	Rv2192c	trpD	GD	ES	ES	-7.687480667	anthranilate phosphoribosyltransferase	FALSE	1	1	NA	TRUE
194	MSMEG_4260	Rv2193	-	GD	ES	GD	-3.385474375	Heme/copper-type cytochrome/quinol oxidase, subunit 3 [Energy production and conversion]	FALSE	1	1	NA	TRUE
195	MSMEG_4261	Rv2194	-	GD	ES	GD	-3.966177642	Cytochrome c, mono- and diheme variants [Energy production and conversion]	FALSE	1	1	NA	FALSE
196	MSMEG_4262	Rv2195	-	GD	ES	GD	-4.475869066	Rieske Fe-S protein [Energy production and conversion]	FALSE	1	1	NA	FALSE
197	MSMEG_4263	Rv2196	-	GD	ES	GD	-4.77611745	Cytochrome b subunit of the bc complex [Energy production and conversion]	FALSE	1	1	NA	FALSE
198	MSMEG_4268	Rv2200c	-	NE	ES	GD	-5.234367916	Heme/copper-type cytochrome/quinol oxidase, subunit 2 [Energy production and conversion]	FALSE	1	1	NA	FALSE
199	MSMEG_4276	Rv2210c	ilvE	ES	ES	ES	-7.124094069	branched-chain amino acid aminotransferase	FALSE	1	1	NA	TRUE
200	MSMEG_4283	Rv2215	sucB	NE	ES	NE	-7.599861396	e3 binding domain	FALSE	1	1	NA	TRUE
201	MSMEG_4286	Rv2218	lipA	ES	ES	ES	-5.803835449	lipoyl synthase	FALSE	1	1	NA	TRUE
202	MSMEG_4294	Rv2222c	glnA	ES	ES	NE	-6.558864551	Glutamine synthetase [Amino acid transport and metabolism]	FALSE	1	1	NA	FALSE
203	MSMEG_4325	Rv2243	-	GD	ES	ES	-7.745775149	Malonyl CoA-acyl carrier protein transacylase [Lipid transport and metabolism]	FALSE	1	1	NA	TRUE
204	MSMEG_4482	Rv2343c	dnaG	ES	ES	ES	-7.575841746	DNA primase	FALSE	1	1	NA	TRUE
205	MSMEG_4485	Rv2357c	glyS	ES	ES	ES	-7.676662335	glycyl-tRNA synthetase	FALSE	1	1	NA	TRUE
206	MSMEG_4493	Rv2364c	era	NE	ES	GD	-3.468414727	GTPase Era	FALSE	1	1	NA	FALSE
207	MSMEG_4527	Rv2391	-	ES	ES	NE	-4.177354209	Sulfite reductase, beta subunit (hemoprotein) [Inorganic ion transport and metabolism]	TRUE	3	1	First Gene	FALSE
208	MSMEG_4571	Rv2412	rpsT	GD	ES	Uncertain	-2.889861439	30S ribosomal protein S20	FALSE	1	1	NA	FALSE
209	MSMEG_4617	Rv2438c	nadE	ES	ES	ES	-5.477094434	NAD synthetase	FALSE	1	1	NA	FALSE
210	MSMEG_4621	Rv2439c	proB	NE	ES	ES	-2.775395895	glutamate 5-kinase	FALSE	1	1	NA	FALSE
211	MSMEG_4623	Rv2440c	obgE	ES	ES	ES	-6.834154981	GTPase CgtA	FALSE	1	1	NA	FALSE
212	MSMEG_4626	Rv2444c	-	ES	ES	ESD	-3.112271211	ribonuclease, Rne/Rng family	FALSE	1	1	NA	TRUE
213	MSMEG_4630	Rv2448c	valS	ES	ES	ES	-6.612897977	valyl-tRNA synthetase	FALSE	1	1	NA	FALSE
214	MSMEG_4645	Rv2454c	orB	GD	ES	GD	-7.687760584	2-oxoglutarate ferredoxin oxidoreductase subunit beta	FALSE	1	1	NA	FALSE
215	MSMEG_4646	Rv2455c	-	GD	ES	GD	-7.513332824	2-oxoacid:acceptor oxidoreductase, alpha subunit	FALSE	1	1	NA	TRUE
216	MSMEG_4671	Rv2457c	clpX	ES	ES	ES	-8.628627802	ATP-dependent protease ATP-binding subunit ClpX	FALSE	1	1	NA	FALSE
217	MSMEG_4672	Rv2461c	clpP	ES	ES	ES	-7.28172331	ATP-dependent Clp protease proteolytic subunit	TRUE	2	2	Last Gene	TRUE
218	MSMEG_4684	Rv2465c	-	NE	ES	ES	-7.404545537	ribose-5-phosphate isomerase B	TRUE	2	1	First Gene	FALSE
219	MSMEG_4700	Rv2477c	-	ES	ES	ES	-3.912064449	putative ABC transporter ATP-binding protein	FALSE	1	1	NA	TRUE
220	MSMEG_4702	Rv0102	-	NE	ES	ES	-2.771968278	Cytochrome c oxidase assembly factor CtaG [Energy production and conversion, Posttranslational modification, protein turnover, chaperones]	FALSE	1	1	NA	FALSE
221	MSMEG_4757	Rv2524c	-	ES	ES	ES	-8.511238726	3-oxoacyl-ACP reductase domain of yeast-type FAS1 [Lipid transport and metabolism]	FALSE	1	1	NA	TRUE
222	MSMEG_4947	Rv1302	-	ES	ES	ES	-6.5116736	This subfamily contains Escherichia coli WecA, Bacillus subtilis TagO and related proteins. WecA is an UDP-N-acetylglucosamine (GlcNAc):undecaprenyl-phosphate (Und-P) GlcNAc-1-phosphate transferase that catalyzes the formation of a phosphodiester bond...	FALSE	1	1	NA	TRUE
223	MSMEG_4954	Rv1297	rho	ES	ES	ES	-7.236918267	transcription termination factor Rho	FALSE	1	1	NA	FALSE
224	MSMEG_4955	Rv1296	thrB	ES	ES	ES	-8.892573173	Homoserine kinase [Amino acid transport and metabolism]	FALSE	1	1	NA	TRUE
225	MSMEG_4956	Rv1295	thrC	ES	ES	ES	-6.342572523	threonine synthase	FALSE	1	1	NA	FALSE
226	MSMEG_4957	Rv1294	-	ES	ES	ES	-6.850999395	homoserine dehydrogenase	FALSE	1	1	NA	TRUE
227	MSMEG_4958	Rv1293	lysA	ES	ES	ES	-7.680254021	diaminopimelate decarboxylase	FALSE	1	1	NA	FALSE
228	MSMEG_4959	Rv1292	argS	ES	ES	ES	-9.048132628	arginyl-tRNA synthetase	FALSE	1	1	NA	TRUE
229	MSMEG_5049	Rv1248c	kgd	ES	ES	NE	-6.287527703	alpha-ketoglutarate decarboxylase	FALSE	1	1	NA	TRUE
230	MSMEG_5103	Rv1202	dapE	ES	ES	ES	-5.404917158	succinyl-diaminopimelate desuccinylase	FALSE	1	1	NA	TRUE
231	MSMEG_5223	Rv1111c	-	ES	ES	ESD	-6.069744544	AF-4 proto-oncoprotein	FALSE	1	1	NA	TRUE
232	MSMEG_5224	Rv3382c	ispH	ES	ES	NE	-7.698344806	4-hydroxy-3-methylbut-2-enyl diphosphate reductase	FALSE	1	1	NA	TRUE
233	MSMEG_5248	Rv1094	-	ES	ES	ES	-5.021682379	Ferritin-like superfamily of diiron-containing four-helix-bundle proteins	FALSE	1	1	NA	TRUE
234	MSMEG_5249	Rv1093	glyA	ES	ES	ES	-5.121429909	serine hydroxymethyltransferase	FALSE	1	1	NA	TRUE
235	MSMEG_5414	Rv1024	-	GD	ES	ES	-5.588821618	Cell division protein FtsB [Cell cycle control, cell division, chromosome partitioning]	TRUE	2	1	First Gene	FALSE
236	MSMEG_5415	Rv1023	eno	GD	ES	GD	-7.788359449	enolase	FALSE	1	1	NA	TRUE
237	MSMEG_5435	Rv1013	-	ES	ES	NE	-9.287620044	long-chain-fatty-acid--CoA ligase	FALSE	1	1	NA	FALSE
238	MSMEG_5441	Rv1007c	metG	ES	ES	ES	-6.487422034	methionyl-tRNA synthetase	FALSE	1	1	NA	TRUE
239	MSMEG_5515	Rv0957	purH	ES	ES	ES	-6.064944676	bifunctional phosphoribosylaminoimidazolecarboxamide formyltransferase/IMP cyclohydrolase	FALSE	1	1	NA	FALSE
240	MSMEG_5684	Rv0884c	-	NE	ES	ES	-8.159669547	phosphoserine aminotransferase, putative	FALSE	1	1	NA	TRUE
241	MSMEG_5798	Rv0809	purM	ES	ES	ES	-9.117253482	phosphoribosylaminoimidazole synthetase	FALSE	1	1	NA	TRUE
242	MSMEG_5800	Rv0808	purF	ES	ES	ES	-4.591506966	amidophosphoribosyltransferase	FALSE	1	1	NA	TRUE
243	MSMEG_5824	Rv0803	purL	GD	ES	ES	-6.458973934	phosphoribosylformylglycinamidine synthase II	TRUE	2	1	First Gene	FALSE
244	MSMEG_5831	Rv0788	purQ	NE	ES	ES	-6.522125555	phosphoribosylformylglycinamidine synthase I	FALSE	1	1	NA	TRUE
245	MSMEG_5841	Rv0780	purC	ES	ES	ES	-7.404618109	phosphoribosylaminoimidazole-succinocarboxamide synthase	FALSE	1	1	NA	FALSE
246	MSMEG_5847	Rv0777	purB	ES	ES	ES	-8.237687991	Adenylsuccinate lyase (ASL)_subgroup 2	FALSE	1	1	NA	FALSE
247	MSMEG_5852	Rv0772	purD	NE	ES	ES	-8.342830273	phosphoribosylamine--glycine ligase	FALSE	1	1	NA	TRUE
248	MSMEG_6074	Rv3580c	cysS	ES	ES	ES	-7.553008018	cysteinyl-tRNA synthetase	FALSE	1	1	NA	TRUE
249	MSMEG_6076	Rv3582c	ispD	ES	ES	ES	-4.53249251	2-C-methyl-D-erythritol 4-phosphate cytidylyltransferase	TRUE	2	1	First Gene	FALSE
250	MSMEG_6077	Rv3583c	-	ES	ES	GD	-5.695804581	RNA polymerase-interacting regulator, CarD/CdnL/TRCF family [Transcription]	FALSE	1	1	NA	TRUE
251	MSMEG_6082	Rv3588c	-	ES	ES	NE	-6.787712716	Carbonic anhydrases (CA) are zinc-containing enzymes that catalyze the reversible hydration of carbon dioxide in a two-step mechanism in which the nucleophilic attack of a zinc-bound hydroxide ion on carbon dioxide is followed by the regeneration of an...	FALSE	1	1	NA	TRUE
252	MSMEG_6091	Rv3596c	-	GD	ES	ES	-7.721099189	Clp protease ATP binding subunit	FALSE	1	1	NA	TRUE
253	MSMEG_6094	Rv3598c	lysS	ES	ES	ES	-8.578070722	lysyl-tRNA synthetase	FALSE	1	1	NA	TRUE
254	MSMEG_6103	Rv3608c	folP	ES	ES	ESD	-7.219362158	dihydropteroate synthase	TRUE	3	2	Middle Gene	FALSE
255	MSMEG_6104	Rv3609c	folE	ES	ES	ES	-3.225333975	GTP cyclohydrolase I	TRUE	3	1	First Gene	FALSE
256	MSMEG_6182	Rv3669	-	GD	ES	NE	-5.282279649	Putative Actinobacterial Holin-X, holin superfamily III	TRUE	2	1	First Gene	FALSE
257	MSMEG_6184	Rv3670	-	GD	ES	NE	-3.895440841	Pimeloyl-ACP methyl ester carboxylesterase [Coenzyme transport and metabolism, General function prediction only]	TRUE	2	2	Last Gene	TRUE
258	MSMEG_6256	Rv3708c	asd	ES	ES	GD	-6.197055273	aspartate-semialdehyde dehydrogenase	TRUE	2	1	First Gene	FALSE
259	MSMEG_6257	Rv3709c	-	ES	ES	ESD	-6.538575692	aspartate kinase	FALSE	1	1	NA	FALSE
260	MSMEG_6276	Rv3712	-	ES	ES	ES	-5.55673421	UDP-N-acetylmuramyl tripeptide synthase [Cell wall/membrane/envelope biogenesis]	FALSE	1	1	NA	FALSE
261	MSMEG_6277	Rv3713	-	ES	ES	ES	-7.153859856	Glutamine amidotransferase related to the GATase domain of CobQ [General function prediction only]	FALSE	1	1	NA	FALSE
262	MSMEG_6285	Rv3721c	-	ES	ES	ES	-8.281559166	DNA polymerase III subunits gamma and tau	FALSE	1	1	NA	TRUE
263	MSMEG_6286	Rv3722c	-	ES	ES	ES	-6.820268106	Aspartate aminotransferase (AAT) superfamily (fold type I) of pyridoxal phosphate (PLP)-dependent enzymes. PLP combines with an alpha-amino acid to form a compound called a Schiff base or aldimine intermediate, which depending on the reaction, is the...	FALSE	1	1	NA	TRUE
264	MSMEG_6330	Rv3754	-	NE	ES	ES	-8.14781546	prephenate dehydrogenase	FALSE	1	1	NA	FALSE
265	MSMEG_6366	Rv3781	-	ES	ES	ES	-6.911451912	ABC-type polysaccharide/polyol phosphate transport system, ATPase component [Carbohydrate transport and metabolism, Cell wall/membrane/envelope biogenesis]	FALSE	1	1	NA	FALSE
266	MSMEG_6367	Rv3782	-	ES	ES	ES	-6.458204596	Glycosyltransferase, GT2 family [Carbohydrate transport and metabolism]	FALSE	1	1	NA	TRUE
267	MSMEG_6382	Rv3790	-	ES	ES	ES	-5.399715792	FAD/FMN-containing dehydrogenase [Energy production and conversion]	FALSE	1	1	NA	TRUE
268	MSMEG_6386	Rv3792	-	ES	ES	ES	-5.262181265	Arabinofuranosyltransferase N terminal	FALSE	1	1	NA	TRUE
269	MSMEG_6391	Rv3799c	-	ES	ES	ES	-7.704512785	Acetyl-CoA carboxylase, carboxyltransferase component [Lipid transport and metabolism]	FALSE	1	1	NA	TRUE
270	MSMEG_6392	Rv3800c	-	ES	ES	ES	-8.613863116	Acyl transferase domain in polyketide synthase (PKS) enzymes [Secondary metabolites biosynthesis, transport and catabolism]	FALSE	1	1	NA	TRUE
271	MSMEG_6401	Rv3806c	-	GD	ES	ES	-5.612736187	phosphoribose diphosphate:decaprenyl-phosphate phosphoribosyltransferase	FALSE	1	1	NA	FALSE
272	MSMEG_6403	Rv3808c	-	GD	ES	ES	-6.394997243	Glycosyltransferase, GT2 family [Carbohydrate transport and metabolism]	TRUE	3	2	Middle Gene	FALSE
273	MSMEG_6404	Rv3809c	glf	GD	ES	ES	-6.101107557	UDP-galactopyranose mutase [Cell wall/membrane/envelope biogenesis]	TRUE	3	1	First Gene	FALSE
274	MSMEG_6413	Rv3834c	serS	ES	ES	ES	-8.083745237	seryl-tRNA synthetase	TRUE	2	1	First Gene	FALSE
275	MSMEG_6520	Rv0382c	-	NE	ES	ES	-5.643819823	orotate phosphoribosyltransferase	FALSE	1	1	NA	TRUE
276	MSMEG_6892	Rv0058	-	ES	ES	ES	-7.301130331	replicative DNA helicase	FALSE	1	1	NA	FALSE
277	MSMEG_6895	Rv0055	rpsR	NE	ES	ES	-4.947899636	30S ribosomal protein S18	TRUE	3	2	Middle Gene	FALSE
278	MSMEG_6896	Rv0054	-	NE	ES	ES	-4.092359823	single-stranded DNA-binding protein	TRUE	3	1	First Gene	FALSE
279	MSMEG_6900	Rv0050	ponA1	ES	ES	NE	-6.929649658	Transglycosylase	FALSE	1	1	NA	FALSE
280	MSMEG_6904	Rv0046c	-	ES	ES	ES	-9.109621742	Myo-inositol-1-phosphate synthase	FALSE	1	1	NA	TRUE
281	MSMEG_6917	Rv0041	leuS	ES	ES	ES	-8.255217454	leucyl-tRNA synthetase	FALSE	1	1	NA	TRUE
282	MSMEG_6926	Rv3907c	-	ES	ES	ES	-9.274587815	tRNA adenylyltransferase	FALSE	1	1	NA	TRUE
283	MSMEG_6927	Rv3908	-	ES	ES	NE	-8.454587187	Diadenosine hexaphosphate (Ap6A) hydrolase is a member of the Nudix hydrolase superfamily. Ap6A hydrolase specifically hydrolyzes diadenosine polyphosphates, but not ATP or diadenosine triphosphate, and it generates ATP as the product. Ap6A, the most...	TRUE	2	1	First Gene	FALSE
284	MSMEG_6928	Rv3909	-	ES	ES	ES	-7.773271104	NA	TRUE	2	2	Last Gene	FALSE
285	MSMEG_6929	Rv3910	-	ES	ES	ESD	-8.301770532	MviN-like protein	FALSE	1	1	NA	FALSE
286	MSMEG_6942	Rv3921c	-	ES	ES	ESD	-8.739746862	putative inner membrane protein translocase component YidC	FALSE	1	1	NA	TRUE
287	MSMEG_6946	Rv3924c	rpmH	ES	ES	Uncertain	-8.172427509	50S ribosomal protein L34	FALSE	1	1	NA	FALSE
288	MSMEG_6947	Rv0001	dnaA	ES	ES	ES	-9.004754179	chromosomal replication initiation protein	FALSE	1	1	NA	FALSE
289	MSMEG_4938	Rv1308	atpA	ES	ES	ES	-8.697454136	F0F1 ATP synthase subunit alpha	TRUE	2	1	First Gene	FALSE
290	MSMEG_4937	Rv1309	atpG	ES	ES	ES	-8.400165794	F0F1 ATP synthase subunit gamma	TRUE	2	2	Last Gene	TRUE
291	MSMEG_4936	Rv1310	atpD	ES	ES	ES	-8.228426963	F0F1 ATP synthase subunit beta	FALSE	1	1	NA	TRUE
292	MSMEG_4935	Rv1311	atpC	ES	NE	ES	-9.415361506	F0F1 ATP synthase subunit epsilon	FALSE	1	1	NA	TRUE
293	MSMEG_4941	Rv1305	atpE	ES	ES	ES	-8.806291831	F0F1 ATP synthase subunit C	FALSE	1	1	NA	FALSE
294	MSMEG_4942	Rv1304	atpB	ES	ES	ES	-6.833586156	FoF1-type ATP synthase, membrane subunit a [Energy production and conversion]	FALSE	1	1	NA	TRUE
