# Supplementary material for: Arrayed CRISPRi and quantitative imaging describe the morphotypic landscape of essential mycobacterial genes
Source: eLife. 2020 Nov 6;9:e60083. doi: 10.7554/eLife.60083 (PMC7647400; doi:10.7554/eLife.60083)
Supplement: Supplementary file 3. [file elife-60083-supp3.csv.zip › Supplementary File 3.csv]

Function	Gene Name	Rv Number	MSMEG No	COG	Morphotype	Reference	Characterisation	Reference	B.subtilis Phenotype (Peters 2016)
Arginine Biosynthesis
Arginine Biosynthesis	argC	Rv1652	MSMEG_3776	J	Not Described		Structural; Biochemical	moradian2006mj	NA
Arginine Biosynthesis	argF	Rv1656	MSMEG_3772	E	Not Described		Genetic; Functional	gordhan2002vm; tiwari2018wj	NA
Arginine Biosynthesis	argG	Rv1658	MSMEG_3770	E	Not Described		Not Described		NA
Arginine Biosynthesis	argJ	Rv1653	MSMEG_3775	E	Not Described		Structural; Compound	mishra2018as	NA
Protoporphyran biosynthesis
Protoporphyran biosynthesis	hemA	Rv0509	MSMEG_0952	H	Not Described		Not Described		Growth Halting
Protoporphyran biosynthesis	hemB	Rv0512	MSMEG_0956		Not Described		Not Described		None
Protoporphyran biosynthesis	hemC	Rv0510	MSMEG_0953	H	Not Described		Not Described		Growth Halting
Protoporphyran biosynthesis	hemD	Rv0511	MSMEG_0954	H	Not Described		Not Described		NA
Protoporphyran biosynthesis	hemE	Rv2678c	MSMEG_2780	H	Not Described		Not Described		None
Protoporphyran biosynthesis	hemL	Rv0524	MSMEG_0969	H	Not Described		Not Described		NA
Branched-chain amino acid synthesis
Branched-chain amino acid synthesis	ilvB1	Rv3003c	MSMEG_2372	E	Not Described		Genetic; Functional	awasthy2008us	NA
Branched-chain amino acid synthesis	ilvC	Rv3001c	MSMEG_2374	E	Not Described		Not described		NA
Branched-chain amino acid synthesis	ilvE	Rv2210c	MSMEG_4276	E	Not Described		Biochemical; Structural	tremblay2009jb; franco2016jb	NA
Branched-chain amino acid synthesis	ilvN	Rv3002c	MSMEG_2373	E	Not Described		Structural	yin2011mj	NA
Menoquinone Biosynthesis
Menoquinone Biosynthesis	menA	Rv0534c	MSMEG_0988	H	Not Described		Genetic; Biochemical; Compound	dhiman2019dc	Overdivision
Menoquinone Biosynthesis	menB	Rv0548c	MSMEG_1075	H	Not Described		Structural; Compound	johnston2005eb; li2010pt	Growth Halting
Menoquinone Biosynthesis	menD	Rv0555	MSMEG_1109		Not Described		Structural	jirgis2016eb	None
Menoquinone Biosynthesis	menH	Rv0558	MSMEG_1115	H	Not Described		Not Described		NA
Lipid II Biosynthesis
Lipid II Biosynthesis	murB	Rv0482	MSMEG_0928	M	Not Described		Structural	eniyan2018	NA
Lipid II Biosynthesis	murC	Rv2152c	MSMEG_4226	M	Not Described		Structural	anuradha2010ck	None
Lipid II Biosynthesis	murE	Rv2158c	MSMEG_4232	M	Not Described		Structural	guzman2011sb	Bulging
Lipid II Biosynthesis	murF	Rv2157c	MSMEG_4231	M	Not Described		Not Described		None
Lipid II Biosynthesis	murG	Rv2153c	MSMEG_4227	M	Not Described		Not Described		Lysis
Lipid II Biosynthesis	murX	Rv2156c	MSMEG_4230	M	Not Described		Structural	mallavarapu2018lg	Lysis
Purine Biosynthesis
Purine Biosynthesis	purB	Rv0777	MSMEG_5847	F	Not Described		Structural	banjeree2014	NA
Purine Biosynthesis	purC	Rv0780	MSMEG_5841	F	Not Described		Genetic; Functional	jackson1996cg	NA
Purine Biosynthesis	purD	Rv0772	MSMEG_5852	F	Not Described		Not Described		NA
Purine Biosynthesis	purF	Rv0808	MSMEG_5800	F	Not Described		Genetic; Functional	keer2001hw	NA
Purine Biosynthesis	purL	Rv0803	MSMEG_5824	F	Not Described		Genetic; Functional	jackson1996cg	NA
Purine Biosynthesis	purM	Rv0809	MSMEG_5798	F	Not Described		Not Described		NA
Purine Biosynthesis	purQ	Rv0788	MSMEG_5831	F	Not Described		Not Described		NA
Purine Biosynthesis	purA	Rv0357c	MSMEG_0759		Not Described		Not Described		NA
Purine Biosynthesis	purH	Rv0957	MSMEG_5515	K	Not Described		Not Described		NA
Purine Biosynthesis	purK	Rv3276c	MSMEG_1819	I	Not Described		Not Described		NA
Pyramidine Biosynthesis
Pyramidine Biosynthesis	pyrD	Rv2139	MSMEG_4198	F	Not Described		Not Described		NA
Pyramidine Biosynthesis	pyrE	Rv0382c	MSMEG_6520	F	Not Described		Biochemical	breda2011ds	NA
Pyramidine Biosynthesis	pyrF	Rv1385	MSMEG_3048	F	Not Described		Genetic; Functional	knipfer1997shrader	NA
Pyramidine Biosynthesis	pyrG	Rv1699	MSMEG_3746	J	Not Described		Genetic; Functional; Structural; Compound	mori2015pasca	Bending; Growth Halting
Pyramidine Biosynthesis	pyrH	Rv2883c	MSMEG_2540	F	Not Described		Genetic; Functional; Structural	rostirolla2011ds; robertson2007tp	Bulging
Trytophan Synthesis
Trytophan Synthesis	trpA	Rv1613	MSMEG_3221	E	Not Described		Compound	abrahams2017gb	NA
Trytophan Synthesis	trpC	Rv1611	MSMEG_3219	E	Not Described		Biochemical	yang2006hw	NA
Trytophan Synthesis	trpD	Rv2192c	MSMEG_4258	E	Not Described		Structural; Genetic; Functional	lee2006jl; smith2001gb	NA
tRNA Synthases
tRNA Synthases	glyS	Rv2357c	MSMEG_4485	J	Not Described		Not Described		Growth Halting; Overdivision
tRNA Synthases	lysS	Rv3598c	MSMEG_6094	J	Not Described		Not Described		Growth Halting; Overdivision
tRNA Synthases	valS	Rv2448c	MSMEG_4630	J	Not Described		Not Described		None
tRNA Synthases	alaS	Rv2555c	MSMEG_3025	J	Not Described		Not Described		Growth Halting; Filamentation
tRNA Synthases	argS	Rv1292	MSMEG_4959	J	Not Described		Not Described		NA
Aspartate Synthesis
Aspartate Synthesis	asd	Rv3708c	MSMEG_6256	E	Not Described		Structural	vyas2008mw	Lysis
Cytochrome-c Biogenesis
Cytochrome-c Biogenesis	ccdA	Rv0527	MSMEG_0972	O	Not Described		Not Described		NA
Cytochrome-c Biogenesis	ctaC	Rv2200c	MSMEG_4268	C	Not Described		Not Described		NA
Cytochrome-c Biogenesis	ccsA	Rv0529	MSMEG_0974		Not Described		Not Described		NA
Cytochrome-c Biogenesis	ctaE	Rv2193	MSMEG_4260	C	Not Described		Not Described		NA
menaquinol:cytochrome c oxidoreductase�
menaquinol:cytochrome c oxidoreductase�	qcrA	Rv2195	MSMEG_4262	C	Not Described		Not Described		NA
menaquinol:cytochrome c oxidoreductase�	qcrB	Rv2196	MSMEG_4263	K	Not Described		Compound	borsoi2020	NA
menaquinol:cytochrome c oxidoreductase�	qcrC	Rv2194	MSMEG_4261	K	Not Described		Not Described		NA
Mycolic Acid Synthesis
Mycolic Acid Synthesis	accD4	Rv3799c	MSMEG_6391	I	Not Reported		Biochemical; Genetic; Functional	xu2014hw; portevin2005md	NA
Mycolic Acid Synthesis	accD5	Rv3280	MSMEG_1813	I	Not Reported		Genetic; Functional; Biochemical; Structural; Drug	win2006st; lyonnet2014hg	NA
Mycolic Acid Synthesis	accE5	Rv3281	MSMEG_1812	I	Not Reported		Genetic; Functional; Biochemical; Structural	lyonnet2014hg; pawelcyk2017jd; gago2005hg	NA
Mycolic Acid Synthesis	desA2	Rv1094	MSMEG_5248	I	Not Reported		Structural	dyer2005bf	NA
Mycolic Acid Synthesis	fabD	Rv2243	MSMEG_4325	I	Not Reported		Structural	ghadbane2007kf	Bending; Growth Halting
Mycolic Acid Synthesis	fabG1	Rv1483	MSMEG_3150	I	Not Reported		Biochemical	marrakchi2002aq	Bending; Growth Halting
Mycolic Acid Synthesis	inhA	Rv1484	MSMEG_3151	I	Bulging; Lysis	vilchze2000	Genetic; Functional; Functional	vilchze2000	NA
Mycolic Acid Synthesis	pks13	Rv3800c	MSMEG_6392	Q	Not Reported		Biochemical	gavalda2014aq	NA
Mycolic Acid Synthesis	pks16	Rv1013	MSMEG_5435	IQ	Not Reported		Not Reported		NA
Mycolic Acid Synthesis	fas	Rv2524c	MSMEG_4757	I	Not Reported		Not Reported		NA
Mycolic Acid Synthesis	mmpL3	Rv0206c	MSMEG_0250	H	Not Reported		Genetic; Functional; Biochemical; Structure	xu2017sc; su2019ey	NA
Mycolic Acid Synthesis	accA3	Rv3285	MSMEG_1807	I	Not Described		Structural	bennett2017mh	NA
Arabinogalactan Synthesis
Arabinogalactan Synthesis	aftA	Rv3792	MSMEG_6386	M	Not Reported		Biochemical; Genetic; Functional (in C. glutamicum)	alderwick2006le	NA
Arabinogalactan Synthesis	dprE1	Rv3790	MSMEG_6382	C	Swelling	Kolly:20145c0	Genetic; Functional; Biochemical; Structural; Drug	carroll2011tp; brecik2015km; piton2017sc	NA
Arabinogalactan Synthesis	glf	Rv3809c	MSMEG_6404	M	Not Reported		Genetic; Functional	pan2001mm	NA
Arabinogalactan Synthesis	glfT1	Rv3782	MSMEG_6367	M	Not Described		Biochemical	alderwick2008gb; belanova2008km; mikusova2006pb	NA
Arabinogalactan Synthesis	glfT2	Rv3808c	MSMEG_6403	M	Not Reported		Genetic; Functional; Structure	pan2001mm; wheatley2012ng	NA
Arabinogalactan Synthesis	rfe	Rv1302	MSMEG_4947	M	Irregular Shapes; Crumpled Appearance	jin2010ma	Genetic; Functional	jin2010ma	NA
Arabinogalactan Synthesis	wbbL1	Rv3265c	MSMEG_1826	M	Not Reported				NA
Arabinogalactan Synthesis	ubiA	Rv3806c	MSMEG_6401	H	Swelling	Kolly:20145c0	Not Reported		NA
Arabinogalactan Synthesis	Rv0227c	Rv0227c	MSMEG_0317	S	Reductive cell division; lysis	gupta2019hr	Genetic; Functional	gupta2019hr	NA
Arabinogalactan Synthesis	rfbE	Rv3781	MSMEG_6366	K	Not Described		Genetic; Functional	dianiskova2011km	NA
Misc
Misc	glyA1	Rv1093	MSMEG_5249	E	Not Reported		Not Reported		Growth Halting
Misc	hemZ	Rv1485	MSMEG_3152	H	Not Reported		Genetic; Functional	parish2005kd	NA
Misc	mutT4	Rv3908	MSMEG_6927	S	Not Reported		Not Reported		NA
Peptidoglycan Synthesis
Peptidoglycan Synthesis	ponA1	Rv0050	MSMEG_6900	M	Shortening; Shape Changes	kieser2015er	Genetic; Functional	kieser2015er	NA
Peptidoglycan Synthesis	Rv3712	Rv3712	MSMEG_6276	M	Not Reported		Not Reported		NA
Peptidoglycan Synthesis	Rv3910	Rv3910	MSMEG_6929	T	Altered Morphology; Bulging	Gee:2012tu	Genetic; Functional	Gee:2012tu	NA
Peptidoglycan Synthesis	serB1	Rv0505c	MSMEG_0949	E	Not Reported		Not Reported		NA
Peptidoglycan Synthesis	wag31	Rv2145c	MSMEG_4217	M	Rounded; Bulging	Kang:2008cm	Genetic; Functional	Kang:2008cm	NA
Clp Protease
Clp Protease	clpP1	Rv2461c	MSMEG_4672	O	Loss of Cell Division	http://nrs.harvard.edu/urn-3:HUL.InstRepos:40046416	Functional; Genetic	http://nrs.harvard.edu/urn-3:HUL.InstRepos:40046416	NA
Clp Protease	clpX	Rv2457c	MSMEG_4671	O	Loss of Cell Division	http://nrs.harvard.edu/urn-3:HUL.InstRepos:40046416	Functional; Genetic	http://nrs.harvard.edu/urn-3:HUL.InstRepos:40046416	NA
Clp Protease	clpC1	Rv3596c	MSMEG_6091	K	Not Described		Biochemical; Compound	kar2008jb; schmitt2011lc
DNA Metabolism
DNA Metabolism	dnaA	Rv0001	MSMEG_6947	L	Filamentous	Greendyke:2002br	Functional; Genetic	Greendyke:2002br	Bending; Growth Halting
DNA Metabolism	dnaB	Rv0058	MSMEG_6892	L	Not Described		Biochemical	zhang2014	Bending; Filamentation
DNA Metabolism	dnaE1	Rv1547	MSMEG_3178	L	Not Described		Tag	trojanowski2017	Lysis; Growth Halting
DNA Metabolism	dnaG	Rv2343c	MSMEG_4482	L	Not Described		Biochemical; Genetic; Functional	kuron2013	Grwoth Halting
DNA Metabolism	dnaN	Rv0002	MSMEG_0001	L	Not Described		Tag	trojanowski2017	Bending; Lysis; Growth Halting; Filamentation
DNA Metabolism	dnaZX	Rv3721c	MSMEG_6285	L	Not Described		Not Described		Growth Halting; Filamentation
DNA Metabolism	gyrB	Rv0005	MSMEG_0005	L	Slight elongation; Altered Nucleoid Morphology		CRISPRi; Genetic; Functional; Compounds	Guha:2018e6e; choudhary2019na	Bending; Growth Halting
DNA Metabolism	gyrA	Rv0006	MSMEG_0006		Slight elongation; Altered Nucleoid Morphology		CRISPRi; Genetic; Functional; Compounds	Guha:2018e6e; choudhary2019na	Growth Halting; Filamentation
DNA Metabolism	priA	Rv1402	MSMEG_3061	L	Not Described		Not Described		Lysis
DNA Metabolism	SSB	Rv0054	MSMEG_6896	L	Not Described		Structural; Functional	singh2018	NA
Cell Division
Cell Division	eno	Rv1023	MSMEG_5415	G	Filamentous	Wu:2018cj	Functional; Genetic	Wu:2018cj	Growth Halting
Cell Division	ftsB	Rv1024	MSMEG_5414	D	Filamentous	Gola:20154fd	Functional; Genetic	Gola:20154fd	NA
Cell Division	ftsL	Rv2164c	MSMEG_4234	D	Filamentous	Wu:2018cj	Functional; Genetic	Wu:2018cj	Filamentation
Cell Division	ftsW	Rv2154c	MSMEG_4228	D	Filamentous	Wu:2018cj	Functional; Genetic	Wu:2018cj	Filamentation
Cell Division	murD	Rv2155c	MSMEG_4229	M	Polar Effect		Polar Effect		Lysis
Cell Division	ftsK	Rv2748c	MSMEG_2690	D	Not Described		Not Described		NA
Cell Division	ftsZ	Rv2150c	MSMEG_4222	K	Filamentous	Dziadek:2003d5c	Genetic; Functional	Dziadek:2003d5c	NA
Cell Division	sepF	Rv2147c	MSMEG_4219	D	Filamentous	Wu:2018cj; Gupta:201558c	Functional; Genetic	Wu:2018cj; Gupta:201558c	NA
�glutamyl-tRNA(GLN) amidotransferase
�glutamyl-tRNA(GLN) amidotransferase	gatA	Rv3011c	MSMEG_2365	J	Not Described		Biochemical	weisu2016	Bending; Growth Halting
�glutamyl-tRNA(GLN) amidotransferase	gatB	Rv3009c	MSMEG_2367	J	Not Described		Biochemical	weisu2016	Bending; Growth Halting
Histidine Synthesis
Histidine Synthesis	hisA	Rv1603	MSMEG_3209	E	Not Described		Biochemical, Structural	due2011	NA
Histidine Synthesis	hisB	Rv1601	MSMEG_3207	E	Not Described		Biochemical, Structural	ahanger2011	NA
Histidine Synthesis	hisC1	Rv1600	MSMEG_3206	E	Not Described		Biochemical, Structural	nasir2013	NA
Histidine Synthesis	hisG	Rv2121c	MSMEG_4180	E	Not Described		Biochemical, Structural, Compound	cho2008	NA
Histidine Synthesis	hisS	Rv2580c	MSMEG_2976	J	Not Described		Not Described		Growth Halting; Overdivision
Histidine Synthesis	hisF	Rv1605	MSMEG_3211	K	Not Described		Not Described		NA
Histidine Synthesis	hisH	Rv1602	MSMEG_3208	K	Not Described		Not Described		NA
Histidine Synthesis	hisD	Rv1599	MSMEG_3205	K	Not Described		Structural; Biochemical; Genetic; Functional	nunes2011lb; duncan1999vm	NA
Histidine Synthesis	hisI	Rv1606	MSMEG_3212	K	Not Described		Structural	majd2008js	NA
Translation Initiation Factors
Translation Initiation Factors	infA	Rv3462c	MSMEG_1519	J	Not Described		Structural	hatzopoulos2010	None
Translation Initiation Factors	infB	Rv2839c	MSMEG_2628	J	Not Described		Not Described		Bending; Growth Halting
Translation Initiation Factors	infC	Rv1641	MSMEG_3793	J	Not Described		Not Described		Bending; Growth Halting
Large Ribosomal Subunit
Large Ribosomal Subunit	rplA	Rv0641	MSMEG_1347	J	Not Described		Not Described		NA
Large Ribosomal Subunit	rplB	Rv0704	MSMEG_1439	J	Not Described		Not Described		None
Large Ribosomal Subunit	rplC	Rv0701	MSMEG_1436	J	Not Described		Not Described		Growth Halting; Overdivision
Large Ribosomal Subunit	rplE	Rv0716	MSMEG_1467	J	Not Described		Not Described		Bending; Growth Halting
Large Ribosomal Subunit	rplF	Rv0719	MSMEG_1470	J	Not Described		Not Described
Large Ribosomal Subunit	rplK	Rv0640	MSMEG_1346	J	Not Described		Not Described		NA
Large Ribosomal Subunit	rplN	Rv0714	MSMEG_1465	J	Not Described		Not Described		Bending; Growth Halting
Large Ribosomal Subunit	rplO	Rv0723	MSMEG_1474	J	Not Described		Not Described		NA
Large Ribosomal Subunit	rplP	Rv0708	MSMEG_1443	J	Not Described		Not Described		Filamentation
Large Ribosomal Subunit	rplR	Rv0720	MSMEG_1471	J	Not Described		Not Described		None
Large Ribosomal Subunit	rplS	Rv2904c	MSMEG_2440	J	Not Described		Not Described		Bending; Growth Halting
Large Ribosomal Subunit	rplT	Rv1643	MSMEG_3791	J	Not Described		Not Described		Bending; Growth Halting
Large Ribosomal Subunit	rplV	Rv0706	MSMEG_1441	J	Not Described		Not Described		NA
Large Ribosomal Subunit	rplW	Rv0703	MSMEG_1438	J	Not Described		Not Described		NA
Large Ribosomal Subunit	rplX	Rv0715	MSMEG_1466	J	Not Described		Not Described		Growth Halting; Overdivision; Filamentation
Large Ribosomal Subunit	rplD	Rv0702	MSMEG_1437		Not Described		Not Described		Overdivision
Large Ribosomal Subunit	rplM	Rv3443c	MSMEG_1556		Not Described		Not Described		Bending; Growth Halting
Large Ribosomal Subunit	rpmH	Rv3924c	MSMEG_6946	K	Not Described		Not Described		NA
Large Ribosomal Subunit	rpmC	Rv0709	MSMEG_1444	J	Not Described		Not Described		NA
RNA Polymerase
RNA Polymerase	rpoC	Rv0668	MSMEG_1368	K	Not Described		Functional; Genetic	kaur2016sr	Lysis
RNA Polymerase	rpoB	Rv0667	MSMEG_1367	K	Not Described		Functional; Genetic	campodonico2018pk	Bending; Growth Halting
RNA Polymerase	rpoZ	Rv1390	MSMEG_3053	K	Crumpled appearance		Functional; Genetic	matthew2006dc	NA
RNA Polymerase	rpoA	Rv3457c	MSMEG_1524	K	Polar Effect				None
Small Ribosomal Subunit
Small Ribosomal Subunit	rpsA	Rv1630	MSMEG_3833	J	Not Described		Not Described		NA
Small Ribosomal Subunit	rpsC	Rv0707	MSMEG_1442	J	Not Described		Not Described		Bending; Growth Halting
Small Ribosomal Subunit	rpsD	Rv3458c	MSMEG_1523	J	Not Described		Not Described		Bending; Growth Halting
Small Ribosomal Subunit	rpsI	Rv3442c	MSMEG_1557	J	Not Described		Not Described		Bending; Growth Halting
Small Ribosomal Subunit	rpsK	Rv3459c	MSMEG_1522	J	Not Described		Not Described		Growth Halting
Small Ribosomal Subunit	rpsL	Rv0682	MSMEG_1398	J	Not Described		Not Described		Bending; Growth Halting; Filamentation
Small Ribosomal Subunit	rpsM	Rv3460c	MSMEG_1521	J	Not Described		Not Described		Bending; Growth Halting
Small Ribosomal Subunit	rpsP	Rv2909c	MSMEG_2435	J	Not Described		Not Described		Filamentation
Small Ribosomal Subunit	rpsQ	Rv0710	MSMEG_1445	J	Not Described		Not Described		Bending; Growth Halting
Small Ribosomal Subunit	rpsS	Rv0705	MSMEG_1440	J	Not Described		Not Described		Bending; Growth Halting
Small Ribosomal Subunit	rpsB	Rv2890c	MSMEG_2519	E	Not Described		Not Described		Bending; Growth Halting
Small Ribosomal Subunit	rpsE	Rv0721	MSMEG_1472		Not Described		Not Described		Growth Halting
Small Ribosomal Subunit	rpsG	Rv0683	MSMEG_1399		Not Described		Not Described		Growth Halting
Small Ribosomal Subunit	rpsH	Rv0718	MSMEG_1469		Not Described		Not Described		Bending; Growth Halting
Small Ribosomal Subunit	rpsR1	Rv0055	MSMEG_6895	J	Not Described		Not Described		Bending; Growth Halting; Filamentation
Small Ribosomal Subunit	rpsT	Rv2412	MSMEG_4571	J	Not Described		Not Described		NA
Translocase
Translocase	secA	Rv3240c	MSMEG_1881	U	Not Described		Structural	sharma2003	NA
Translocase	secE1	Rv0638	MSMEG_1344	U	Not Described		Not Described		Lysis
Translocase	secF	Rv2586c	MSMEG_2962	U	Not Described		Not Described		NA
Translocase	secY	Rv0732	MSMEG_1483	U	Not Described		Not Described		Bending; Growth Halting
Translocase	yidC	Rv3921c	MSMEG_6942	U	Not Described		Localisation; Functional; CRISPRi; Genetic	Thakur:2016ff; Choudhary:2015jz	NA
Translocase	secD	Rv2587c	MSMEG_2961	U	Not Described		Not Described		NA
Translocase	tatC	Rv2093c	MSMEG_3886	U	Not Described		Genetic; Functional	mcdonough2005mb	NA
tRNA Synthases
tRNA Synthases	gltS	Rv2992c	MSMEG_2383	J	Not Described		Not Described		NA
tRNA Synthases	ileS	Rv1536	MSMEG_3169	J	Not Described		Not Described		Growth Halting
tRNA Synthases	leuS	Rv0041	MSMEG_6917	J	Not Described		Not Described		Growth Halting; Overdivision
tRNA Synthases	pheS	Rv1649	MSMEG_3778	J	Not Described		Not Described		Growth Halting; Overdivision
tRNA Synthases	serS	Rv3834c	MSMEG_6413	J	Not Described		Not Described		Growth Halting; Overdivision
tRNA Synthases	thrS	Rv2614c	MSMEG_2931	J	Not Described		Not Described		NA
tRNA Synthases	tyrS	Rv1689	MSMEG_3758	J	Not Described		Not Described		Overdivision
tRNA Synthases	trpS	Rv3336c	MSMEG_1657		Not Described		Not Described		Bending; Growth Halting
tRNA Synthases	metS	Rv1007c	MSMEG_5441	K	Not Described		Not Described		Growth Halting; Overdivision
tRNA Synthases	proS	Rv2845c	MSMEG_2621	E	Not Described		Not Described		None
tRNA Synthases	cysS1	Rv3580c	MSMEG_6074	K	Not Described		Not Described		Growth Halting
tRNA Synthases	aspS	Rv2572c	MSMEG_3003	J	Not Described		Biochemical; Structural; Compound	gurcha2014	Growth Halting; Overdivision
Aromatic Amino Acid Synthesis
Aromatic Amino Acid Synthesis	aroK	Rv2539c	MSMEG_3031	E	Not Described		Genetic; Functional	parish2002	None
Aromatic Amino Acid Synthesis	pheT	Rv1650	MSMEG_3777	J	Not Described		Not Described		Growth Halting; Overdivision
Aromatic Amino Acid Synthesis	tyrA	Rv3754	MSMEG_6330	E	Not Described		Biochemical	xu2006	NA
Aromatic Amino Acid Synthesis	nusG	Rv0639	MSMEG_1345	K	Not Described		Structural; Biochemical	kalyani2015rk	NA
Aromatic Amino Acid Synthesis	aroA	Rv3227	MSMEG_1890	I	Not Described		Genetic; Functional	garbe1990dy	NA
Aromatic Amino Acid Synthesis	aroF	Rv2540c	MSMEG_3030	E	Not Described		Biochemical	ely2008	None
Misc
Misc	gpsI	Rv2783c	MSMEG_2656	J	Not Described		Not Described		NA
Misc	thyA	Rv2764c	MSMEG_2670	F	Not Described		Biochemical; Genetic	hunter2008pr; fivianhughes2012ed	NA
Misc	trpB	Rv1612	MSMEG_3220	E	Not Described		Biochemical; Structural	shen2009hw	NA
Misc	argH	Rv1659	MSMEG_3769	E	Not Described		Strucural	paul2013mv	NA
Misc	groEL2	Rv0440	MSMEG_0880	O	Not Described		Biochemical; Structural	Chilukoti2016	NA
Misc	rne	Rv2444c	MSMEG_4626	J	Not Described		Genetic; Biochemical	taverniti2011hp	NA
Misc	Rv3263	Rv3263	MSMEG_3213	V	Not Described		Genetic; Functional	shell2013sf	NA
Misc	whiA	Rv1423	MSMEG_3081	K	Not Described		Not Described		NA
Mannose Metabolism (likely phosphatidylinositol monomannoside synthesis)
Mannose Metabolism (likely phosphatidylinositol monomannoside synthesis)	pimA	Rv2610c	MSMEG_2935	M	Not Described		Biochemical; Structural; Genetic; Functional	boldrin2014; giganti2013; gu2005	NA
Mannose Metabolism (likely phosphatidylinositol monomannoside synthesis)	pmmA	Rv3257c	MSMEG_1834	G	Not Described		Overexpression	mccarthy2005ls	NA
Mannose Metabolism (likely phosphatidylinositol monomannoside synthesis)	pimB	Rv2188c	MSMEG_4253	K	Not Described		Genetic; Functional; Biochemical; Structural	guerin2009mj	NA
Mannose Metabolism (likely phosphatidylinositol monomannoside synthesis)	manA	Rv3255c	MSMEG_1836	G	Multiple Septa	patterson2003	Genetic; Functional	patterson2003	NA
ATP Synthase
ATP Synthase	atpA	Rv1308	MSMEG_4938	K	Not Described		Compound	huitric2009da; jonge2007ka	NA
ATP Synthase	atpB	Rv1304	MSMEG_4942	K	Not Described		Compound	huitric2009da; jonge2007ka	NA
ATP Synthase	atpC	Rv1311	MSMEG_4935	K	Not Described		Compound	huitric2009da; jonge2007ka	NA
ATP Synthase	atpD	Rv1310	MSMEG_4936	K	Altered Envelope Architecture		Genetic; Functional	tran2005gc; patil2019vj	NA
ATP Synthase	atpE	Rv1305	MSMEG_4941	K	Not Described		Compound	huitric2009da; jonge2007ka	NA
ATP Synthase	atpG	Rv1309	MSMEG_4937	K	Not Described		Compound	huitric2009da; jonge2007ka	NA
Riboflavin Synthesis
Riboflavin Synthesis	ribA2	Rv1415	MSMEG_3072	H	Not Described		Structural	singh2013sk	NA
Riboflavin Synthesis	ribF	Rv2786c	MSMEG_2653	E	Not Described		Not Described		NA
Riboflavin Synthesis	ribG	Rv1409	MSMEG_3067	K	Not Described		Not Described		NA
Succinate Dehydrogenase
Succinate Dehydrogenase	sdhA	Rv3318	MSMEG_1670	C	Not Described		Genetic; Functional	pecsi2014gc	NA
Succinate Dehydrogenase	sdhC	Rv3316	MSMEG_1672		Not Described		Not Described		NA
Succinate Dehydrogenase	sdhD	Rv3317	MSMEG_1671	C	Not Described		Genetic; Functional	pecsi2014gc	NA
Protein Kinases
Protein Kinases	pknA	Rv0015c	MSMEG_0030	T	Altered Morphology	nagarajan2015vn; Kang:2005gg	Functional; Genetic	nagarajan2015vn; Kang:2005gg	NA
Protein Kinases	pknB	Rv0014c	MSMEG_0028	T	Altered Morphology	nagarajan2015vn; Kang:2005gg	Functional; Genetic	nagarajan2015vn; Kang:2005gg	NA
Folate Biosynthesis
Folate Biosynthesis	folE	Rv3609c	MSMEG_6104	H	Not Described		Not Described		Lysis; Growth Halting
Folate Biosynthesis	folP1	Rv3608c	MSMEG_6103	H	Not Described		CRISPRi; Genetic; Functional	Rock:2017ch	NA
Protein Synthesis
Protein Synthesis	prfB	Rv3105c	MSMEG_2086	I	Not Described		Not Described		None
Protein Synthesis	groES	Rv3418c	MSMEG_1582	O	Not Described		Biochemical	kong1993ts	Bending
Protein Synthesis	tuf	Rv0685	MSMEG_1401		Not Described		Not Described		NA
Protein Synthesis	lepB	Rv2903c	MSMEG_2441	U	Not Described		Genetic; Functional	ollinger2012tp	NA
Protein Synthesis	trmD	Rv2906c	MSMEG_2438	J	Not Described		Structural	whitehouse2019ac	Growth Halting
Transcription
Transcription	pcnA	Rv3907c	MSMEG_6926	J	Not Described		Not Described		NA
Transcription	nusA	Rv2841c	MSMEG_2625	K	Not Described		Functional; Structural	uplekar2013cs; beuth2005it; gopal2001gd	Bulging
Transcription	carD	Rv3583c	MSMEG_6077	K	Not Described		Genetic; Functional	stallings2009mg	NA
Transcription	sigA	Rv2703	MSMEG_2758	K	Not Described		Genetic; Functional	gomez1998is	Bending; Growth Halting
Transcription	rho	Rv1297	MSMEG_4954	K	Not Described		Genetic; Functional	Botella:2017jb	NA
Transcription	rbpA	Rv2050	MSMEG_3858	S	Not Described		Genetic; Functional; Biochemical	forti2011dg; bortoluzzi2013ho	NA
Isoprenoid biosynthesis
Isoprenoid biosynthesis	dxs1	Rv2682c	MSMEG_2776	K	Not Described		Overexpression	brown2010tp	Bending; Growth Halting
Isoprenoid biosynthesis	ispD	Rv3582c	MSMEG_6076	I	Not Described		Structural; Compound	bjorkelid2011tj; gao2012jc	Bulging
Isoprenoid biosynthesis	dxr	Rv2870c	MSMEG_2578	I	Not Described		Genetic; Functional	brown2008tp	Bulging
Isoprenoid biosynthesis	lytB1	Rv3382c	MSMEG_5224	K	Not Described		Genetic; Functional	brown2015tp	NA
Isoprenoid biosynthesis	grcC2	Rv0989c	MSMEG_1133		Not Described				NA
lipopolysaccharide biosynthesis
lipopolysaccharide biosynthesis	rmlA	Rv0334	MSMEG_0384	M	Morphological Alterations	qu2007ym	Structural	harathi2016sc	NA
lipopolysaccharide biosynthesis	rmlB	Rv3464	MSMEG_1512	M	Not Described		Genetic; Functional	li2006ym	NA
Amino Acid Biosynthesis
Amino Acid Biosynthesis	leuB	Rv2995c	MSMEG_2379	E	Not Described		Structural	singh2005mw	NA
Amino Acid Biosynthesis	leuD	Rv2987c	MSMEG_2388	E	Not Described		Genetic; Functional	chen2012yc	NA
Amino Acid Biosynthesis	metH	Rv2124c	MSMEG_4185	E	Not Described		Genetic; Functional	warner2007sd	NA
Amino Acid Biosynthesis	metK	Rv1392	MSMEG_3055	E	Not Described		Not Described		NA
Amino Acid Biosynthesis	proB	Rv2439c	MSMEG_4621	E	Not Described		Not Described
Amino Acid Biosynthesis	thrA	Rv1294	MSMEG_4957	E	Not Described		Genetic; Functional	hasenoehrl2019mb	NA
Amino Acid Biosynthesis	thrB	Rv1296	MSMEG_4955	E	Not Described		Genetic; Functional	hasenoehrl2019mb	NA
Amino Acid Biosynthesis	thrC	Rv1295	MSMEG_4956		Not Described		Genetic; Functional	covarrubias2008sm	NA
Amino Acid Biosynthesis	carA	Rv1383	MSMEG_3046	K	Not Described		Not Described		NA
Amino Acid Biosynthesis	carB	Rv1384	MSMEG_3047	K	Not Described		Not Described		NA
Amino Acid Biosynthesis	glnA2	Rv2222c	MSMEG_4294	K	Not Described		Not Described	rakovitsky2018db	NA
Amino Acid Biosynthesis	lysA	Rv1293	MSMEG_4958	K	Not Described		Genetic; Functional;		NA
Amino Acid Biosynthesis	serA1	Rv2996c	MSMEG_2378	E	Not Described		Structural	dey2005js	NA
Amino Acid Biosynthesis	serC	Rv0884c	MSMEG_5684	E	Not Described		Genetic; Functional	keshari2017ss	NA
Hypotheticals
Hypotheticals	Rv2968c	Rv2968c	MSMEG_2411	S	Not Described		Not Described		NA
Hypotheticals	Rv2969c	Rv2969c	MSMEG_2410	S	Not Described		Structural; Biochemical	premkumar2013jm	NA
Hypotheticals	Rv0102	Rv0102	MSMEG_4702	S	Not Described		Not Described		NA
Hypotheticals	Rv1111c	Rv1111c	MSMEG_5223	S	Not Described		Not Described		NA
Hypotheticals	Rv3669	Rv3669	MSMEG_6182	S	Not Described		Not Described		NA
Hypotheticals	Rv3722c	Rv3722c	MSMEG_6286	S	Not Described		Functional; Genetic; Structural	jansen2019kr	NA
Hypotheticals	Rv3909	Rv3909	MSMEG_6928	S	Not Described		Not Described		NA
Hypotheticals	Rv2676c	Rv2676c	MSMEG_2782	S	Not Described		Not Described		NA
Hypotheticals	Rv2182c	Rv2182c	MSMEG_4248	S	Not Described		Not Described		NA
Hypotheticals	Rv2477c	Rv2477c	MSMEG_4700	S	Not Described		Biochemical	daniel2018sr	NA
Hypotheticals	Rv2611c	Rv2611c	MSMEG_2934	S	Not Described		Genetic; Functional; Biochemical	kordulakova2003mj	NA
Hypotheticals	Rv0528	Rv0528	MSMEG_0973	S	Not Described		Not Described		NA
Hypotheticals	Rv0338c	Rv0338c	MSMEG_0690	C	Not Described		Not Described		NA
Hypotheticals	ephE	Rv3670	MSMEG_6184	S	Not Described		Not Described		NA
GMP Biosynthesis
GMP Biosynthesis	guaA	Rv3396c	MSMEG_1610		Not Described		Genetic; Functional	villela2015ds	NA
GMP Biosynthesis	guaB2	Rv3411c	MSMEG_1602	F	Slow lysis		Biochemical; Structural; Genetic; Functional; Compound	Park:201603a; Singh:2016bfd	Overdivision
GMP Biosynthesis	gmk	Rv1389	MSMEG_3051	F	Not Described		Structural	hible2006jc	Growth Halting
Phospholipid Biosynthesis
Phospholipid Biosynthesis	ino1	Rv0046c	MSMEG_6904	I	Not Described		Genetic; Functional	haites2005hb; mohavedzadeh2004ns	NA
Phospholipid Biosynthesis	pgsA2	Rv1822	MSMEG_3652	I	Not Described		Genetic; Functional	jackson2000pb	Bending; Growth Halting
Phospholipid Biosynthesis	cdsA	Rv2881c	MSMEG_2543	E	Not Described		Not Described		Growth Halting
GTP-Binding Proteins
GTP-Binding Proteins	engA	Rv1713	MSMEG_3738	F	Not Described		Biochemical	agarwal2012vp; meena2011r	Bending
GTP-Binding Proteins	era	Rv2364c	MSMEG_4493	M	Not Described		Biochemical	meena2008ys	Growth Halting; Filamentation
GTP-Binding Proteins	obg	Rv2440c	MSMEG_4623	K	Not Described		Biochemical	sasindran2011sd	NA
Central Carbon Metabolism
Central Carbon Metabolism	dlaT	Rv2215	MSMEG_4283	C	Not Described		Genetic; Functional	shi2006se	NA
Central Carbon Metabolism	glmS	Rv3436c	MSMEG_1568		Not Described		Not Described		Lysis
Central Carbon Metabolism	mqo	Rv2852c	MSMEG_2613	C	Not Described		Not Described		NA
Central Carbon Metabolism	Rv1248c	Rv1248c	MSMEG_5049	K	Not Described		Genetic; Functional	maksymiuk2015cn	NA
Central Carbon Metabolism	gap	Rv1436	MSMEG_3084	G	Not Described		Not Described		Bulging
Central Carbon Metabolism	tkt	Rv1449c	MSMEG_3103	G	Not Described		Genetic; Functional	kolly2014sc	NA
Central Carbon Metabolism	rpe	Rv1408	MSMEG_3066	G	Not Described		Not Described		NA
Central Carbon Metabolism	rpiB	Rv2465c	MSMEG_4684	G	Not Described		Gentic	Kolly:20145c0	NA
Central Carbon Metabolism	Rv2454c	Rv2454c	MSMEG_4645	C	Not Described		Not Described		NA
Central Carbon Metabolism	Rv2455c	Rv2455c	MSMEG_4646	C	Not Described		Not Described		NA
dihydrodipicolinate synthetase	dapA	Rv2753c	MSMEG_2684	E	Not Described		Structural; Biochemical	kefala2006mw	Lysis
dihydrodipicolinate synthetase	dapE	Rv1202	MSMEG_5103	E	Not Described		Biochemical	usha2016gb	NA
Others	lpdC	Rv0462	MSMEG_0903		Not Described		Structural; Biochemical	rajashanker2005cl	NA
Others	ask	Rv3709c	MSMEG_6257	K	Not Described		Structural; Biochemical	schuldt2011mw	NA
Others	canB	Rv3588c	MSMEG_6082	K	Not Described		Inhibitor	dallaston2017ah	NA
Others	cmk	Rv1712	MSMEG_3739	F	Not Described		Biochemical	thum2009lb	None
Others	sirA	Rv2391	MSMEG_4527	C	Not Described		Genetic; Functional	pinto2007tl	NA
Others	dfp	Rv1391	MSMEG_3054	H	Not Described		Not Described		NA
Others	cobQ2	Rv3713	MSMEG_6277	S	Not Described		Not Described		NA
Others	cysG	Rv2847c	MSMEG_2618	H	Not Described		Not Described		NA
Others	lipA	Rv2218	MSMEG_4286	H	Not Described		Structural; Biochemical	mclaughlin2016cd; lanz2016sb	NA
Others	nadE	Rv2438c	MSMEG_4617	H	Not Described		Genetic; Functional	Kim:2013hk; rodionova2014ao	None
Others	ndh	Rv1854c	MSMEG_3621	J	Not Described		Genetic; Functional	vilcheze2018wj	None
Others	acn	Rv1475c	MSMEG_3143	C	Not Described		Biochemical	banerjee2007sh	None
Iron-Sulfur Biogenesis
Iron-Sulfur Biogenesis	sufB	Rv1461	MSMEG_3123	S	Not Described		Genetic; Functional	huet2005is	Bulging
Iron-Sulfur Biogenesis	sufC	Rv1463	MSMEG_3124	S	Not Described		Genetic; Functional	huet2005is	Filamentation
Iron-Sulfur Biogenesis	sufS	Rv1464	MSMEG_3125	E	Not Described		Genetic; Functional	huet2005is	Bulging
Not Described (Count)					266		127
Not Described (Proportion)					0.904761905		0.431972789
